# Supplementary material for: Enhancing Hot-Electron Photodetection of a TiO2/Au Schottky Junction by Employing a Hybrid Plasmonic Nanostructure
Source: Materials (Basel). 2022 Apr 8;15(8):2737. doi: 10.3390/ma15082737 (PMC9025816; doi:10.3390/ma15082737)
Supplement: Supplementary file 1 [file materials-15-02737-s001.zip]

Archive with 1 entries (1 files):
- materials-1639858-supplementary.pdf
